# Supplementary material for: Treatment effects of Chinese medicine (Yi-Qi-Qing-Jie herbal compound) combined with immunosuppression therapies in IgA nephropathy patients with high-risk of end-stage renal disease (TCM-WINE): study protocol for a randomized controlled trial
Source: Trials. 2020 Jan 6;21:31. doi: 10.1186/s13063-019-3989-9 (PMC6945595; doi:10.1186/s13063-019-3989-9)
Supplement: Supplementary file 4 — Additional file 4. Sample size calculation. [file 13063_2019_3989_MOESM4_ESM.xlsx]

## Sheet: 独立两组合并后
Group	N	mean	s	Σx	Σx²	s²	(Σx)²/n
a	34	1.39	1.51	47.26	140.935	2.2801	65.6914
b	34	-0.26	1.39	-8.84	66.0577	1.9321	2.2984
pooled	68	0.565	1.66296	38.42	206.992
